# Supplementary material for: Accuracy of Interictal and Ictal Electric and Magnetic Source Imaging: A Systematic Review and Meta-Analysis
Source: Front Neurol. 2019 Dec 3;10:1250. doi: 10.3389/fneur.2019.01250 (PMC6901665; doi:10.3389/fneur.2019.01250)
Supplement: Supplementary Material 3 — Characteristics of the included studies. [file Table_3.XLSX]

## Sheet: All  included studies
Sno.	Source imaging	Author	Year	Type (Retrospective/Prospective)	Subjects	Primary objective	Surgical outcome (Y/N)	Surgical outcome (Duration)	Duration(of study)	Single/multicenter(S/M)	Channels(EEG/MEG)	Inverse model	Hardware (Recording system, head cap)	Software	Number (operated with outcome )
1	Inter-ictal ESI	Brodbeck et al	2011	P	All	Accuracy ESI with low vs high density electrodes	Y	1 Year	NA	Single	19 &256	DSM	Geodesic electrical , USA	Cartool ,Switzerland	152
2	Inter-ictal ESI	Brodbeck et al	2010	R	All	ESI to determine EZ in Pt with Normal MRI	Y	1 year	2000-2010	Single	19 & 256	DSM	Geodesic electrical , USA	Cartool ,Switzerland	10
3	Inter-ictal ESI	Brodbeck et al	2009	R	All	ESI in Large cerebral lesion on MRI	Y	1 year	from2000	Single	128&256	DSM	Geodesic electrical , USA	Cartool ,Switzerland	13
4	Inter-ictal ESI	Centeno et al	2017	P	Peadiatric	EEG-fMRI &ESI maps to localize and predict	Y	1-2.5 years	2011-2015	Single	64	DSM	Easy cap, Germany	Cartool ,Switzerland	16
5	Inter-ictal ESI	Elshof et al	2012	P	Peadiatric	EEG -fMRI comparison with ESI	Y	0.5 -2 Years	2005-2008	Single	32	DSM	Cartool	Cartool ,Switzerland	10
6	Inter-ictal ESI	Feng et al	2018	R	Adult	HD-EEG individual head model in presurg.	Y	2.5- 4.5	NA	Single	256	DSM	Philips Neuro, Eugene ,USA	Philips Neuro, Eugene ,USA	9
7	Inter-ictal ESI	Feng et al	2016	P	All	HD -EEG in TLE surgery	Y	1.2	2013	Single	256	DSM	Geodesic electrical , USA	Geodesic electrical , USA	43
8	Inter-ictal ESI	Heers et al	2014	R	Adult	f MRI with ESI ad MSI	Y	12 months	2009-2012	Single	26	DSM	MISL, Vancouver, Canada,	Brainstorm	10
9	Inter-ictal ESI	Kargiotis et al	2014	R	All	ESI in presurgical evaluation in Tuberous sclerosis	Y	1-4 years	NA	Single	31 & 64	DSM	Geodesic electrical , USA	Cartool ,Switzerland	11
10	Inter-ictal ESI	Lantz et al	2003	P	All	High density EEG in ESI	y	> 1 year	NA	Single	123	DSM	Geodesic electrical , USA	EPIFOCUS (Inverse solution model)	13
11	Inter-ictal ESI	Lascano et al	2016	P	All	Yield of MRI,PET,spect and ESI	y	> 1 year	1995-2012	Single	64&256	DSM	Geodesic electrical , USA	Cartool ,Switzerland	82
12	Inter-ictal ESI	Leitzen et al	2003	P	Adult	High resolution source imaging in MTLE	Y	> 1 year	1998-1999	Single	64	ECD	Philips medical system, Netherland	CURRY 3.0	8
13	Inter-ictal ESI	Mazerio et al	2015	R	All	Comparison of ICA of EEG -fMRI and ESI	Y	>1 YEAR	NA	Single	32-64	DSM	Brain Products, Germany	Matlab2007	10
14	Inter-ictal ESI	Megevand	2014	P	All	ESI in localizing SOZ	y	>1year	2000-2011	Single	128-256	DSM	Geodesic electrical , USA	Cartool ,Switzerland	32
15	Inter-ictal ESI	Michel	2004	P	All	128 Channel ESI in presurgical evaluation	Y	>1year	NA	Single	128	DSM	Geodesic electrical , USA	EPIFOCUS (Inverse solution model)	19
16	Inter-ictal ESI	Park et al	2015	P	Adult	EEG source imaging in partial epilepsy in comparison to MEG	Y	>1year	NA	Single	70	DSM	Nicolet One LTM system, USA	CURRY7.0	13
17	Inter-ictal ESI	Rikir et al	2014	P	Adult	ESI in cortical malformation related epilepsy	Y	>1 year	2009-2012	Single	64	DSM	Micromed, Italy & Deltamed, USA	ASA software , Netherland	17
18	Inter-ictal ESI	Sperli et al	2006	R	Peadiatric	EEG source imaging in Pediatriciatric epilepsy surgery	Y	>1 Year	NA	Single	19-29	DSM	Deltamed, USA	Minimum norm ( Inverse solution model)	15
19	Inter-ictal ESI	van Milero et al	2017	P	All	Automated long term VEEG to localize EZ	Y	>1 year	NA	Two	27-31	DSM	Micromed, Italy & Deltamed, USA	Persyst Spike detector	32
20	Ictal ESI	Assaf et al	1999	R	All	Surgical predictor after ATL	Y	2 Years	1989-1995	Single	21-27	Dipole	Telefactor Beehive	BESA 2.1	74
21	Ictal ESI	Benizcky et al(1)	2013	P	All	Accuracy of ictal source localizations	Y	1 Year	2008-2011	Single	25	DS	NA	Cartool ,Switzerland	20
22	Ictal ESI	Benizcky et al( 2)	2016	P	All	Agreement among methods of ictal ESI	Y	1 Year	NA	Single	64	DS, Dipole	NA	BESA research 6.1	20
23	Ictal ESI	Li Chunsheng	2016	P	Adult	Scfcm method of ESI	Y	1Year	NA	Single	19-25	Scfc	NA	Brainstorm, MATLAB	9
24	Ictal ESI	koren et al	2018	R	Adult	Automatic ictal ESI in presurgical evaluation	Y	1 Year	NA	Single	23	MVB	Micromed, Italy	Episource, Austria	28
25	Ictal ESI	Nemtsas	2017	R	All	ESI of ictal activity by hd -EEG	Y	1 year	NA	Single	128	ESI source	Geodesic Sensor Net, USA	Cartool ,Switzerland	8
26	Inter-ictal MSI	Almubarak et al	2014	R	All	Agreement between MEG and Icr EEG.	Y	>6 months	2008-2010	Single	306	Spike clusters	Neuromag system, Elekta , Finland	Neuromag software ,Elekta , Finland	20
27	Inter-ictal MSI	Assaf et al	2004	P	All	Patterns of temporal MEG spike sources and loclaization accuracy with outcome	Y	2 Years	1996-1997	Single	37	ECD	Biomagnetometer system, USA	Biomagnetic technologies, USA, BT i software	22
28	Inter-ictal MSI	Chang et al	2009	R	All	Magnetic source imaging of suspected secondary bilateral synchrony(SBS)	Y	>6 months	2001- 2006	Single	275	ECD	Whole head CTF system	Whole head CTF system	8
29	Inter-ictal MSI	Englot et al	2015	R	All	MEG in surgical epilepsy	Y	>1year	2004-2013	Single	275	ECD	( Whole head gradiometer)VSM MedTech, CANADA	CTF Systems,VSM MedTech	103
30	Inter-ictal MSI	Kim H(1) et al	2012	R	Peadiatric	MEG in korean Pediatriciatric patients of lesional epilepsy	Y	>2 Years	2005-2010	Single	306	Spike clusters	Vector view system, Elekta , Finland	Neuromag software ,Elekta , Finland	11
31	Inter-ictal MSI	Jeong et al	2012	R	Adult	Compare various presurgical evaluation modalities	Y	>2 years	2006-2011	Single	306	ECD	Vector view system, Elekta , Finland	Neuromag software ,Elekta , Finland	23
32	Inter-ictal MSI	Kaibariboon et al	2010	R	Adult	MEG to localize medial temporal spike in patients with known MTLE	Y	>1 year	NA	Single	275	ECD	VSM MedTech , CANADA	CTF Systems,VSM MedTech	19
33	Inter-ictal MSI	Kasper et al	2018	R	Adult	Accuracy of MSI in cortical dysplasia	Y	>1 Year	2006-2016	Single	248	ECD	Magnes ,4D-Neuroimaging, USA	CURRY 7, Neuroscan Germany	14
34	Inter-ictal MSI	Kim H(2) et al	2013	R	Peadiatric	MEG spike dipoles in surgical resection and clinical outcome	Y	>1year	2002- 2009	Single	148	ECD	Biomagnetometer system, 4D-Neuroimaging, USA	4D Neuroimaging software	22
35	Inter-ictal MSI	Knowlton et al	1997	P	All	MEG in Partial epilepsy: Clinical yield and accuracy	Y	>1 year	1994-1995	Single	37	ECD	Magnes , Biomagnetic technologies, USA	Magnes , Biomagnetic technologies, USA	16
36	Inter-ictal MSI	Mamelak et al	2012	P	All	Whole head MEG in Patients undergoing epilepsy surgery	Y	>1 year	1999-2001	Single	100	ECD	whole head Neuromagnetometer, CTF, USA	CURRY 4.0	15
37	Inter-ictal MSI	Schneider et al	2012	R	All	MSI in nonlesional neocortical epilepsy	Y	>24moths	2008-2010	Single	306	ECD	Neuromag,Elekta , Finland	Neuromag,Elekta , Finland	18
38	Inter-ictal MSI	Smith et al	2003	R	All	10 years experience with MSI in guidance of epilepsy surgery			NA	Single	37	ECD	Biomagnetic technologies, USA	Biomagnetic technologies, USA	51
39	Inter-ictal MSI	Sutherling et al	2008	P	All	Influence of MSI in planning of intracranial EEG	Y	>12 months	2004- 2006	Single	100	ECD	whole head Neuromagnetometer, CTF, USA	Whole head CTF system	8
40	Inter-ictal MSI	Kaptelova et al	2013	P	All	MEG in preop examination of patients with drug resistant epilepsy	Y	>6 Months	NA	Single	306	Spike clusters	Neuromag system, Elekta , Finland	Neuromag software ,Elekta , Finland	12
41	Inter-ictal MSI	Wang et al (1)	2014	R	All	linking MRI post processing with MSI in MR negative epilepsy	Y	>12 months	2008-2011	Single	306	ECD	Neuromag system, Elekta , Finland	Neuromag software ,Elekta , Finland	23
42	Inter-ictal MSI	Wang et al (2)	2015	R	All	(FDG)-PET and MEG to localize epileptogenic foci	Y	>12 Months	2008-2009	Single	74	ECD	Biomagnetometer , Biomagnetic technologies, USA	Biomagnetic technologies, USA	15
43	Inter-ictal MSI	Wu XT et al (1)	2012	R	Adults	Interictal Magnetoencephalography used in MR negative patients with epilepsy	Y	>12 months	1990-2009	Single	74 &248	ECD	Biomagnetometer system, 4D-Neuroimaging, USA	MSI: 4D Neuroimaging	13
44	Inter-ictal MSI	Wu XT et al (2)	2012	R	Adults	Video -EEG and MEG in frontal lobe epilepsy	Y	>6 Months	NA	Single	74	ECD	Magnes ,4D-Neuroimaging, USA	CURRY 4.6	27
45	Ictal MSI	Assaf et al	2003	R	All	Feasibility of recording seizure with MEG and its localizing value	Y	>1 year	1996-1997	Single	37	ECD	Biomagnetometer , Biomagnetic technologies, USA	Biomagnetic technologies, USA, BT i software	7
46	Ictal MSI	Badier et al	2015	R	All	Ictal Magnetic source imaging in presurgical assessment	Y	1 year	NA	Single	248	LCMV,ECD	Biomagnetometer system, 4D-Neuroimaging, USA	Fieldtrip toolbox in MATLAB	4
47	Ictal MSI	Eliashiv et al	2002	R	All	Ictal MSI as a localizing tool in partial epilepsy	Y	>1 year	1993-1996	Single	37 &74	ECD	Biomagnetometer , Biomagnetic technologies, USA	Biomagnetic technologies, USA	7
48	Ictal MSI	Medvedovsky et al	2012	R	All	Sensitivity and specificity of SOZ estimation by ictal magnetoencephalography	Y	>6 Months	1995-2009	Single	37 & 306	ECD	Neuromag system, Elekta , Finland	Electra Oy Software	19

## Sheet: Legend - abbreviations
Legend
Supplementary table: Characteristics of included studies.
Abbreviations
ATL : Anterior temporal lobectomy
DSM: Distributed source model
ECD: Equivalent current dipole
ESI: Electric source imaging
HD: High density
LD: Low Density
MEG : Magnetoencephalography
MSI: Magnetic source imaging
NA: Not available.
Scfcm: cross frequency coupled potential signals
SOZ: Seizure onset zone
TLE: Temporal lobe epilepsy
